# Supplementary material for: Diaportones A–C: Three New Metabolites From Endophytic Fungus Diaporthe foeniculina BZM-15
Source: Front Chem. 2021 Nov 19;9:755351. doi: 10.3389/fchem.2021.755351 (PMC8640094; doi:10.3389/fchem.2021.755351)
Supplement: Supplementary file 1 [file DataSheet2.ZIP]

Archive with 6 entries (5 files):
- Additional files/
- Additional files/Data in HepG2.xlsx
- Additional files/Data in LX-2.xlsx
- Additional files/Data in MCF-7.xlsx
- Additional files/Data in SF268.xlsx
- Additional files/UV and ECD data.xlsx
