# Supplementary material for: Diaportones A–C: Three New Metabolites From Endophytic Fungus Diaporthe foeniculina BZM-15
Source: Front Chem. 2021 Nov 19;9:755351. doi: 10.3389/fchem.2021.755351 (PMC8640094; doi:10.3389/fchem.2021.755351)
Supplement: Supplementary file 1 [file DataSheet2.ZIP › Additional files/Data in HepG2.xlsx]

## Sheet: inhibition(%)
Adr					Comp.3					Comp.6					Comp.9
c(μM）	cell inhibition	cell inhibition	cell inhibition		c(μM）	cell inhibition	cell inhibition	cell inhibition		c(μM）	cell inhibition	cell inhibition	cell inhibition		c(μM）	cell inhibition	cell inhibition	cell inhibition
1	33.14	33.64	35.14		1	8.12	7.34	8.99		1	2.35	1.37	2.42		1	5.37	6.44	5.1
2	48.47	48.34	49.13		2	14.3	15.23	14.87		2	5.35	5.78	5.12		2	11.12	11.53	11.49
4	66.15	65.37	68.58		4	19.25	21.36	20.5		4	10.57	10.56	9.14		4	15.3	15.29	17.32
8	74.14	73.36	75.23		8	25.34	25.73	26.29		8	14.35	14.56	14.81		8	20.46	21.56	22.27
16	89.37	90.34	87.78		16	30.57	30.77	31.41		16	21.76	19.47	19.98		16	31.56	38.91	33.75
32	86.15	87.46	87.12		32	42.15	41.17	42.54		32	26.34	26.58	26.71		32	48.21	46.93	47.12
64	96.26	96.36	98.13		64	54.8	58.93	57.37		64	62.06	63.34	63.79		64	75.66	76.81	78.37
128	95.34	95.58	95.71		128	75.31	74.08	72.17		128	78.34	79.67	78.1		128	89.35	86.14	87.71
Comp.1					Comp.4					Comp.7
c(μM）	cell inhibition	cell inhibition	cell inhibition		c(μM）	cell inhibition	cell inhibition	cell inhibition		c(μM）	cell inhibition	cell inhibition	cell inhibition
1	8.32	7.12	9.34		1	6.5	6.12	8.45		1	33.28	31.08	31.4
2	14.45	13.47	17.24		2	7.63	7.91	5.98		2	41.19	39.59	41.05
4	21.31	21.87	21.8		4	14.33	15.91	15.67		4	49.46	48.97	48.1
8	23.15	24.78	24.91		8	20.18	22.3	21.76		8	75.12	76.91	74.09
16	30.12	31.27	32.04		16	31.45	30.95	29.58		16	84.31	83.33	83.48
32	46.46	41.25	42.45		32	37.29	36.74	36.83		32	96.51	97.96	96.53
64	71.35	72.7	72.15		64	54.72	54.16	55.76		64	98.67	98.96	98.12
128	80.34	80.27	83.15		128	72.98	72.93	73.54		128	97.12	98.54	99.31
Comp.2					Comp.5					Comp.8
c(μM）	cell inhibition	cell inhibition	cell inhibition		c(μM）	cell inhibition	cell inhibition	cell inhibition		c(μM）	cell inhibition	cell inhibition	cell inhibition
1	2.57	2.56	1.46		1	3.33	3.46	5.11		1	21.45	20.33	21.98
2	3.48	3.31	3.58		2	7.36	7.29	7.31		2	26.98	27.12	27.89
4	7.34	8.25	7.12		4	9.89	9.34	11.19		4	33.08	34.12	34.78
8	14.57	16.3	13.24		8	16.36	16.9	15.77		8	46.69	46.68	47.77
16	19.4	16.43	17.31		16	27.61	25.3	27.11		16	56.58	58.6	56.31
32	27.46	25.34	26.87		32	46.17	44.75	45.2		32	76.12	78.44	76.51
64	60.54	63.12	60.39		64	77.24	77.47	75.51		64	88.45	89.03	88.12
128	74.95	75.51	74.12		128	81.13	83.13	82.98		128	90.14	94.3	92.7
