# Supplementary material for: Diaportones A–C: Three New Metabolites From Endophytic Fungus Diaporthe foeniculina BZM-15
Source: Front Chem. 2021 Nov 19;9:755351. doi: 10.3389/fchem.2021.755351 (PMC8640094; doi:10.3389/fchem.2021.755351)
Supplement: Supplementary file 1 [file DataSheet2.ZIP › Additional files/Data in LX-2.xlsx]

## Sheet: inhibition(%)
Adr					Comp.3					Comp.6					Comp.9
c(μM）	cell inhibition	cell inhibition	cell inhibition		c(μM）	cell inhibition	cell inhibition	cell inhibition		c(μM）	cell inhibition	cell inhibition	cell inhibition		c(μM）	cell inhibition	cell inhibition	cell inhibition
1	8.56	7.87	7.93		1	6.32	7.32	7.45		1	8.03	8.12	8.98		1	9.02	9.12	9.27
2	9.36	11.23	10.47		2	5.31	5.32	6.03		2	11.45	11.78	13.68		2	13.58	14.5	13.34
4	14.48	17.06	14.86		4	11.36	11.72	13.57		4	15.34	15.89	13.47		4	18.47	19.58	19.62
8	26.37	26.91	25.77		8	20.57	19.87	19.56		8	21.22	26.47	23.08		8	25.48	26.76	26.31
16	43.37	38.76	36.34		16	28.31	26.48	27.02		16	29.08	31.34	30.56		16	31.87	30.73	31.45
32	56.17	54.75	55.2		32	34.76	36.58	36.79		32	40.11	40.45	42.78		32	44.67	45.61	45.08
64	77.24	77.47	75.51		64	50.47	50.12	53.4		64	65.67	65.03	66.1		64	79.31	79.57	80.34
128	98.13	97.45	98.68		128	70.25	69.04	72.44		128	73.45	73.48	74.11		128	82.5	85.7	83.4
Comp.1					Comp.4					Comp.7
c(μM）	cell inhibition	cell inhibition	cell inhibition		c(μM）	cell inhibition	cell inhibition	cell inhibition		c(μM）	cell inhibition	cell inhibition	cell inhibition
1	3.47	3.89	4.19		1	7.34	6.59	7.31		1	11.45	14.67	12.46
2	5.08	3.73	5.43		2	9.3	9.21	10.25		2	19.42	18.45	20.07
4	9.11	10.19	10.45		4	12.03	13.45	14.01		4	25.57	26.43	25.79
8	8.98	11.1	12.76		8	18.05	18.11	19.31		8	31.68	31.42	31.98
16	15.59	16.13	18.02		16	24.55	26.85	25.31		16	33.59	33.11	34.78
32	31.68	30.22	30.11		32	41.13	43.67	43.11		32	40.09	43.23	43.21
64	45.13	43.32	43.67		64	70.03	71.34	73.2		64	80.56	81.3	80.44
128	70.34	72.56	71.45		128	87.07	85.52	87.1		128	89.98	92.56	91.42
Comp.2					Comp.5					Comp.8
c(μM）	cell inhibition	cell inhibition	cell inhibition		c(μM）	cell inhibition	cell inhibition	cell inhibition		c(μM）	cell inhibition	cell inhibition	cell inhibition
1	4.42	5.83	5.91		1	11.08	11.45	12.45		1	13.04	13.57	12.53
2	5.31	6.87	5.07		2	13.46	13.52	12.56		2	19.47	19.16	18.48
4	11.34	13.07	12.77		4	23.57	24.13	24.41		4	27.43	27.98	25.47
8	19.34	18.21	20.01		8	30.13	32.44	30.6		8	34.41	35.87	35.01
16	24.43	25.08	24.15		16	31.68	33.08	32.3		16	41.89	41.58	38.46
32	40.4	39.46	37.8		32	46.6	43.56	46.07		32	50.79	48.46	50.31
64	79.4	76.45	77.23		64	70.34	71.68	70.2		64	75.53	73.43	75.1
128	80.45	79.37	79.54		128	89.2	89.22	90.45		128	90.47	90.29	91.06
