# Supplementary material for: Diaportones A–C: Three New Metabolites From Endophytic Fungus Diaporthe foeniculina BZM-15
Source: Front Chem. 2021 Nov 19;9:755351. doi: 10.3389/fchem.2021.755351 (PMC8640094; doi:10.3389/fchem.2021.755351)
Supplement: Supplementary file 1 [file DataSheet2.ZIP › Additional files/Data in MCF-7.xlsx]

## Sheet: inhibition(%)
Adr					Comp.3					Comp.6					Comp.9
c(μM）	cell inhibition	cell inhibition	cell inhibition		c(μM）	cell inhibition	cell inhibition	cell inhibition		c(μM）	cell inhibition	cell inhibition	cell inhibition		c(μM）	cell inhibition	cell inhibition	cell inhibition
1	27.89	27.33	27.3		1	8.01	8.15	8.12		1	1.35	1.37	1.57		1	6.87	6.31	6.44
2	51.36	51.92	51.01		2	13.3	11.45	11.13		2	3.45	4.01	3.54		2	14.12	15.67	14.31
4	66.51	64.36	66.75		4	14.76	13.34	13.57		4	9.37	8.56	9.14		4	17.35	17.23	19.36
8	78.15	77.54	77.42		8	21.45	22.47	23.6		8	12.48	13.04	12.41		8	21.47	22.56	23.37
16	97.01	97.54	97.42		16	30.5	32.77	30.39		16	18.91	18.89	18.81		16	31.37	33.57	33.75
32	97.42	97.48	97.46		32	41.37	41.15	41.09		32	24.33	24.3	25.06		32	43.16	45.57	43.7
64	97.08	97.39	97.64		64	62.7	62.94	63.01		64	61.33	59.31	59.47		64	76.14	78.31	78.9
128	97.37	97.44	96.73		128	76.12	74.37	74.08		128	69.78	66.37	66.51		128	86.4	88.14	86.35
Comp.1					Comp.4					Comp.7
c(μM）	cell inhibition	cell inhibition	cell inhibition		c(μM）	cell inhibition	cell inhibition	cell inhibition		c(μM）	cell inhibition	cell inhibition	cell inhibition
1	7.76	7.83	7.12		1	3.45	3.47	3.58		1	34.94	35.5	35.56
2	12.56	13.31	12.9		2	7.63	7.56	8.03		2	48.04	47.21	46.87
4	17.77	17.45	17.56		4	13.05	12.11	13.11		4	65.24	64.87	65.27
8	23.15	24.98	23.78		8	20.41	19.48	19.35		8	75.35	72.12	75.37
16	29.13	29.45	31.54		16	27.31	27.8	28.01		16	80.57	81.03	80.42
32	32.48	32.56	32.44		32	36.12	35.08	35.44		32	98.45	98.24	98.34
64	78.12	76.31	78.94		64	50.65	51.31	51.05		64	97.41	97.48	97.54
128	83.4	81.32	81.87		128	72.19	70.31	70.45		128	98.12	98.29	98.55
Comp.2					Comp.5					Comp.8
c(μM）	cell inhibition	cell inhibition	cell inhibition		c(μM）	cell inhibition	cell inhibition	cell inhibition		c(μM）	cell inhibition	cell inhibition	cell inhibition
1	1.03	1.36	1.33		1	8.13	8.16	9.09		1	21.45	21.47	22.12
2	2.87	2.45	2.55		2	15.08	16.13	15.25		2	27.79	26.3	27.43
4	2.35	2.44	2.87		4	21.14	22.04	21.31		4	35.14	35.56	37.04
8	12.67	13.86	12.33		8	28.16	28.45	29.1		8	46.87	47.31	47.59
16	17.43	15.08	15.56		16	33.4	33.57	33.06		16	70.14	72.39	72.13
32	22.56	23.31	22.78		32	41.7	42.15	41.31		32	88.14	89.12	88.4
64	53.12	54.31	54.16		64	54.15	53.35	53.16		64	98.45	97.34	98.12
128	70.1	72.41	71.13		128	70.13	71.36	73.18		128	97.5	96.17	97.67
