# Supplementary material for: Diaportones A–C: Three New Metabolites From Endophytic Fungus Diaporthe foeniculina BZM-15
Source: Front Chem. 2021 Nov 19;9:755351. doi: 10.3389/fchem.2021.755351 (PMC8640094; doi:10.3389/fchem.2021.755351)
Supplement: Supplementary file 1 [file DataSheet2.ZIP › Additional files/Data in SF268.xlsx]

## Sheet: inhibition(%)
Adr					Comp.3					Comp.6					Comp.9
c(μM）	cell inhibition	cell inhibition	cell inhibition		c(μM）	cell inhibition	cell inhibition	cell inhibition		c(μM）	cell inhibition	cell inhibition	cell inhibition		c(μM）	cell inhibition	cell inhibition	cell inhibition
1	35.4	33.7	37.2		1	6.32	8.12	9.01		1	5.31	3.44	6.33		1	8.97	9.01	9.12
2	51.11	52.93	48.64		2	12.01	10.11	12.79		2	5.26	5.06	6.09		2	14.56	14.5	13.78
4	69.86	69.72	69.83		4	19.4	18.89	20.13		4	6.74	7.23	7.27		4	19.23	20.58	19.62
8	76.04	76.23	76.83		8	21.38	21.87	21.56		8	9.54	9.25	8.86		8	24.89	26.31	26.7
16	90.93	90.72	90.23		16	27.31	25.78	27.4		16	13.28	12.91	13.54		16	30.34	30.75	31.98
32	96.38	96.23	96.5		32	28.47	29.59	30.05		32	20.11	22.6	20.31		32	45.12	45.78	45.3
64	96.46	96.33	96.46		64	34.12	36.79	34.69		64	47.41	49.54	47.1		64	80.45	83.31	80.1
128	95.1	96.21	95.7		128	59.35	58.21	55.79		128	60.23	60.31	61.18		128	82.4	81.78	82.16
Comp.1					Comp.4					Comp.7
c(μM）	cell inhibition	cell inhibition	cell inhibition		c(μM）	cell inhibition	cell inhibition	cell inhibition		c(μM）	cell inhibition	cell inhibition	cell inhibition
1	2.75	3.23	2.19		1	5.57	4.31	6.18		1	15.12	16.31	15.36
2	3.91	3.73	5.98		2	8.31	7.46	7.3		2	31.56	31.12	30.4
4	3.45	4.19	5.28		4	7.46	9.45	9.16		4	46.13	46.45	45.59
8	6.33	7.11	6.67		8	13.13	15.76	13.28		8	59.03	58.42	56.64
16	15.67	16.13	17.07		16	23.78	26.85	25.48		16	71.13	69.67	70.92
32	22.22	21.22	20.39		32	46.73	47.2	46.94		32	88.12	90.94	87.36
64	37.88	39.14	37.59		64	74.31	71.46	73.2		64	97.23	96.14	97.23
128	69.31	70.14	67.43		128	82.13	85.52	82.49		128	98.29	99.19	98.51
Comp.2
c(μM）	cell inhibition	cell inhibition	cell inhibition		Comp.5					Comp.8
1	3.14	3.89	2.98		c(μM）	cell inhibition	cell inhibition	cell inhibition		c(μM）	cell inhibition	cell inhibition	cell inhibition
2	4.41	5.76	5.91		1	6.47	6.8	6.81		1	21.43	21.35	21.67
4	8.45	8.34	8.12		2	15.74	13.52	13.37		2	27.28	30.16	29.49
8	9.12	9.35	9.24		4	22.86	23.4	24.41		4	42.47	44.31	43.01
16	19.45	19.67	18.56		8	22.13	23.23	26.17		8	50.12	46.76	49.78
32	27.12	28.43	27.89		16	27.05	25.97	27.9		16	78.51	81.41	80.2
64	51.45	51.87	51.1		32	31.87	33.15	30.82		32	88.13	85.34	85.44
128	70.14	70.2	70.78		64	67.24	67.13	67.17		64	91.34	92.4	94.86
					128	72.79	70.54	72.29		128	98.56	97.27	98.14
