# Supplementary material for: Diaportones A–C: Three New Metabolites From Endophytic Fungus Diaporthe foeniculina BZM-15
Source: Front Chem. 2021 Nov 19;9:755351. doi: 10.3389/fchem.2021.755351 (PMC8640094; doi:10.3389/fchem.2021.755351)
Supplement: Supplementary file 1 [file DataSheet2.ZIP › Additional files/UV and ECD data.xlsx]

## Sheet: UV and ECD data
	compound 1				compound 3				compound 5
wavelenght	CD	UV		wavelenght	CD	UV		wavelenght	CD	UV
200	-1.01986	0.698311		200	-7.29386	0.285519		200	-8.41743	0.579187
201	-4.61305	0.669307		201	-5.51385	0.277111		201	-5.8175	0.567426
202	-4.34089	0.64862		202	-5.90698	0.273609		202	-4.50579	0.554806
203	-3.41728	0.636476		203	-6.66205	0.274345		203	-3.65484	0.540224
204	-2.78888	0.630613		204	-6.68013	0.278104		204	-2.07362	0.524349
205	-2.4829	0.634635		205	-6.44484	0.286123		205	-1.09119	0.506894
206	-2.55302	0.643199		206	-6.10147	0.298331		206	-0.00814656	0.489398
207	-2.29475	0.655319		207	-5.91447	0.311114		207	1.03584	0.463933
208	-2.30528	0.667484		208	-5.55887	0.327717		208	1.80867	0.440031
209	-2.58083	0.680753		209	-5.06717	0.347032		209	2.53373	0.414226
210	-2.55565	0.696336		210	-4.55777	0.367812		210	3.18638	0.387541
211	-2.20789	0.713645		211	-4.09424	0.394673		211	3.89539	0.361468
212	-2.14875	0.727029		212	-3.40315	0.424994		212	4.12312	0.333791
213	-2.10668	0.741847		213	-2.77378	0.456945		213	4.37102	0.305912
214	-1.98247	0.761507		214	-2.0561	0.49299		214	4.67901	0.276441
215	-1.74434	0.781028		215	-1.23182	0.533589		215	4.85894	0.248167
216	-1.91281	0.800279		216	-0.167624	0.577547		216	4.74128	0.222286
217	-1.97027	0.821028		217	0.748802	0.624958		217	4.75542	0.198904
218	-1.87904	0.846977		218	1.79553	0.676123		218	4.66106	0.173734
219	-2.19674	0.880936		219	2.85514	0.730223		219	4.42141	0.152858
220	-2.44891	0.91833		220	3.78567	0.787969		220	4.19553	0.132384
221	-2.79971	0.95878		221	4.6812	0.84771		221	3.89942	0.116008
222	-2.76092	1.00236		222	5.41754	0.91337		222	3.42119	0.0986181
223	-2.78013	1.04817		223	6.21484	0.978915		223	3.11848	0.0845959
224	-3.35332	1.09511		224	7.22133	1.04786		224	2.89424	0.0717875
225	-4.03692	1.1453		225	7.95899	1.11447		225	2.61515	0.0586142
226	-4.78641	1.19953		226	8.63764	1.181		226	2.23156	0.0497196
227	-5.27019	1.2587		227	9.40308	1.24828		227	1.98307	0.0408525
228	-5.52629	1.32067		228	10.1644	1.31272		228	1.73599	0.0325231
229	-5.88487	1.38097		229	10.9748	1.37665		229	1.51188	0.0281236
230	-6.35163	1.43542		230	11.9502	1.434		230	1.3128	0.0233741
231	-6.5725	1.4838		231	12.2368	1.48672		231	1.17234	0.0200706
232	-7.16786	1.52582		232	12.3819	1.53258		232	0.991901	0.0150746
233	-6.98629	1.5615		233	12.6647	1.57046		233	0.817362	0.0124235
234	-6.90806	1.59085		234	12.4658	1.59861		234	0.665046	0.0108054
235	-7.085	1.61852		235	12.437	1.61751		235	0.541876	0.0104542
236	-7.55432	1.64267		236	12.4651	1.6249		236	0.442729	0.00940605
237	-7.77545	1.66093		237	12.0046	1.62084		237	0.569543	0.0079065
238	-8.00882	1.66622		238	11.55	1.60687		238	0.537671	0.00816608
239	-7.72406	1.65388		239	11.1447	1.5815		239	0.470742	0.00664379
240	-7.58909	1.62404		240	10.8191	1.54713		240	0.424246	0.00804107
241	-7.8859	1.57587		241	10.2945	1.49996		241	0.334956	0.00720102
242	-7.71108	1.51687		242	9.72284	1.44259		242	0.300481	0.00732166
243	-7.39377	1.45816		243	8.5929	1.38065		243	0.308404	0.00846699
244	-7.24121	1.39148		244	7.9851	1.30706		244	0.35918	0.00800569
245	-6.61037	1.3263		245	7.54496	1.22657		245	0.428014	0.00696016
246	-6.43293	1.25878		246	6.63218	1.14066		246	0.458753	0.00817531
247	-5.92546	1.18832		247	6.13879	1.05635		247	0.530259	0.0107061
248	-5.53412	1.11087		248	5.43179	0.970472		248	0.636313	0.0121671
249	-4.67892	1.02165		249	4.77918	0.877319		249	0.806082	0.0110209
250	-4.01949	0.925206		250	4.49465	0.787726		250	0.960249	0.0115674
251	-3.31423	0.824843		251	3.96986	0.701112		251	1.16507	0.0127969
252	-2.9532	0.717858		252	3.59596	0.615345		252	1.26101	0.0133385
253	-2.5401	0.618192		253	3.12226	0.538192		253	1.40881	0.0125696
254	-2.01149	0.524004		254	2.77643	0.468223		254	1.52634	0.015851
255	-1.71233	0.430583		255	2.37151	0.397757		255	1.66191	0.0161829
256	-1.29098	0.351312		256	2.10092	0.338882		256	1.78563	0.0179911
257	-1.17398	0.283469		257	1.80199	0.284182		257	1.95268	0.0190056
258	-0.90768	0.225209		258	1.44267	0.236403		258	2.12177	0.0186285
259	-0.633032	0.180385		259	1.1331	0.19894		259	2.21492	0.0210085
260	-0.495035	0.144867		260	0.860735	0.165271		260	2.25411	0.0214824
261	-0.306097	0.119287		261	0.733937	0.14143		261	2.31352	0.0240085
262	-0.133078	0.0986525		262	0.692755	0.12029		262	2.38685	0.0247152
263	-0.048705	0.080042		263	0.469465	0.102039		263	2.49497	0.0264135
264	-0.0337515	0.0708489		264	0.316366	0.0872958		264	2.57978	0.0270372
265	0.0348998	0.0628693		265	0.197856	0.076077		265	2.70128	0.0294996
266	0.0573816	0.0566082		266	0.154929	0.068412		266	2.86778	0.0295285
267	0.0823192	0.0525609		267	0.0599512	0.0644086		267	3.00572	0.0317566
268	0.0895003	0.0493106		268	0.0354436	0.0593074		268	3.15656	0.0318553
269	0.0746102	0.0507307		269	0.0963065	0.0551632		269	3.32689	0.0325441
270	0.0851866	0.0483523		270	0.0942563	0.0541274		270	3.43164	0.0355312
271	0.0384992	0.0445256		271	0.0773263	0.0515437		271	3.56444	0.03599
272	0.0455443	0.0438676		272	0.141525	0.049595		272	3.667	0.0360394
273	0.0668956	0.0422322		273	0.118341	0.0491628		273	3.7339	0.0365627
274	0.0974873	0.041936		274	0.190927	0.0466443		274	3.76145	0.0352727
275	0.12821	0.039708		275	0.153788	0.0460772		275	3.74713	0.0345516
276	0.112333	0.0390854		276	0.121547	0.046186		276	3.76864	0.0356243
277	0.140414	0.0377564		277	0.137069	0.0452955		277	3.76767	0.0344703
278	0.125081	0.035771		278	0.159452	0.0460018		278	3.69145	0.034391
279	0.203234	0.0353628		279	0.157321	0.0442997		279	3.69678	0.0331321
280	0.234796	0.033906		280	0.221516	0.0451368		280	3.65091	0.0344714
281	0.243099	0.0326001		281	0.341181	0.0456027		281	3.6189	0.034035
282	0.248608	0.0297032		282	0.405992	0.0449064		282	3.63813	0.0331244
283	0.223667	0.0302638		283	0.542567	0.0454423		283	3.62008	0.031847
284	0.180318	0.0288902		284	0.768392	0.044965		284	3.4943	0.0294564
285	0.171756	0.0258913		285	0.85963	0.044022		285	3.43778	0.0273754
286	0.193263	0.0255895		286	0.965434	0.0447294		286	3.39965	0.0269422
287	0.210944	0.0253061		287	1.02771	0.0445478		287	3.32798	0.0266092
288	0.0984333	0.0259511		288	1.13456	0.0442112		288	3.18961	0.0241173
289	0.0901361	0.0243206		289	1.22251	0.0435738		289	3.03752	0.0221062
290	0.0509726	0.0218557		290	1.30251	0.0441045		290	2.93855	0.0212248
291	0.11715	0.022134		291	1.38218	0.0421115		291	2.80518	0.019346
292	0.0879858	0.0208197		292	1.55447	0.042966		292	2.65308	0.0184895
293	0.141179	0.0223197		293	1.66593	0.0440394		293	2.56767	0.0174039
294	0.14374	0.0202838		294	1.84456	0.0422666		294	2.41683	0.0149936
295	0.184011	0.0176538		295	2.0378	0.0419733		295	2.3053	0.0136106
296	0.245302	0.0163771		296	2.25495	0.0423434		296	2.1919	0.0131676
297	0.375296	0.0161674		297	2.33653	0.0406465		297	2.05726	0.0117467
298	0.441893	0.0192352		298	2.50269	0.0399615		298	1.90328	0.0100957
299	0.424809	0.0159187		299	2.6302	0.0388888		299	1.75146	0.00741932
300	0.359127	0.0176107		300	2.79777	0.0377362		300	1.579	0.00684634
301	0.305587	0.0158147		301	2.9773	0.0381094		301	1.41016	0.00632653
302	0.268654	0.0152666		302	3.16719	0.0351765		302	1.25191	0.00373228
303	0.172973	0.0137541		303	3.36229	0.034506		303	1.11925	0.0034743
304	0.0577029	0.0108834		304	3.55765	0.0337714		304	1.06	0.00270358
305	-0.00345913	0.0113267		305	3.68694	0.0334197		305	0.944883	0.00338635
306	-0.024881	0.0109173		306	3.88405	0.0308485		306	0.859511	4.93266e-05
307	-0.00108643	0.00997376		307	4.0571	0.0298791		307	0.817126	-0.000291429
308	-0.00854314	0.00835518		308	4.17618	0.026907		308	0.820275	-0.00152225
309	0.0745044	0.0110263		309	4.30077	0.0251699		309	0.814672	-0.00211904
310	0.114834	0.0116751		310	4.45319	0.0253255		310	0.766375	-0.0032526
311	0.174002	0.0103537		311	4.50585	0.0248272		311	0.714498	-0.00299092
312	0.224608	0.0109169		312	4.54302	0.0228466		312	0.650249	-0.00318612
313	0.223933	0.0109819		313	4.5759	0.0210592		313	0.534111	-0.00419308
314	0.204888	0.0101415		314	4.5571	0.0210558		314	0.410175	-0.00447597
315	0.150308	0.00649768		315	4.53399	0.0198009		315	0.328586	-0.0040698
316	0.179409	0.0073247		316	4.48232	0.018181		316	0.256584	-0.00518921
317	0.168316	0.00883155		317	4.44849	0.0162418		317	0.228674	-0.00584035
318	0.196264	0.00781037		318	4.44385	0.0148197		318	0.158757	-0.00700195
319	0.186327	0.00894731		319	4.39688	0.013878		319	0.0872175	-0.00732855
320	0.134912	0.00740192		320	4.33729	0.0118892		320	0.0863525	-0.00656069
321	0.226727	0.00546397		321	4.30221	0.0109653		321	0.141418	-0.00673465
322	0.22137	0.00646701		322	4.25862	0.00837204		322	0.198393	-0.00927384
323	0.243478	0.0050399		323	4.16523	0.0085207		323	0.193075	-0.00872495
324	0.249716	0.00641425		324	4.02315	0.00792997		324	0.19301	-0.00800288
325	0.132562	0.00566811		325	3.92025	0.00661479		325	0.223156	-0.00839786
326	0.0228099	0.00541764		326	3.78314	0.0065618		326	0.247666	-0.00802817
327	0.0761578	0.00377133		327	3.65408	0.00497367		327	0.219063	-0.00821204
328	0.0965664	0.0017927		328	3.5159	0.00439498		328	0.204242	-0.009377
329	0.0823664	0.00365305		329	3.40306	0.00394924		329	0.191997	-0.00937041
330	0.117737	0.00608251		330	3.25265	0.00388538		330	0.183944	-0.00830071
331	0.137074	0.00416626		331	3.07565	0.00136602		331	0.218442	-0.00969156
332	0.140239	0.00420274		332	2.94366	0.00190736		332	0.152583	-0.00881106
333	0.19307	0.0045244		333	2.69608	0.00138515		333	0.145355	-0.00862153
334	0.145679	0.00254476		334	2.50391	0.000165017		334	0.138605	-0.00923799
335	0.164497	0.00314367		335	2.37044	-0.000511298		335	0.107134	-0.00957861
336	0.119216	0.00295611		336	2.16597	-0.000735311		336	0.0656266	-0.00959053
337	-0.0528223	0.0026825		337	2.05054	-0.000826921		337	0.00930922	-0.00884347
338	-0.128111	0.00399683		338	1.87205	-0.00159982		338	-0.0329885	-0.00926508
339	-0.158291	0.00420333		339	1.69167	-0.0019882		339	-0.0957787	-0.00974113
340	-0.208653	0.00105858		340	1.48015	-0.00255337		340	-0.117377	-0.0089527
341	-0.145767	0.00167689		341	1.29045	-0.0029931		341	-0.193886	-0.00908581
342	-0.0611919	0.00212784		342	1.11952	-0.00214511		342	-0.260843	-0.00789776
343	0.0163539	0.00270837		343	0.925627	-0.00421579		343	-0.249961	-0.00906897
344	0.0891746	0.00316906		344	0.819412	-0.00320208		344	-0.229328	-0.00894408
345	0.142818	0.00203132		345	0.658437	-0.00435133		345	-0.209626	-0.00975123
346	0.154046	0.00294736		346	0.530686	-0.00526576		346	-0.176077	-0.0101049
347	0.220725	0.00216932		347	0.496657	-0.00528922		347	-0.148108	-0.00949023
348	0.183651	0.00143153		348	0.390504	-0.00576844		348	-0.112522	-0.00925336
349	0.0970561	0.0039386		349	0.344951	-0.00450732		349	-0.119908	-0.00888998
350	0.0525879	0.00304705		350	0.318473	-0.00449461		350	-0.0813887	-0.00864421
351	-0.0111452	0.00235057		351	0.282904	-0.00491183		351	-0.0669861	-0.00911871
352	-0.044836	0.00357664		352	0.249015	-0.00539785		352	-0.049543	-0.00903471
353	0.025846	0.00233104		353	0.238891	-0.00605779		353	-0.0458202	-0.0084906
354	0.0444897	0.00334721		354	0.22267	-0.00643852		354	-0.0232809	-0.00767961
355	0.0451236	0.00286735		355	0.150885	-0.00594135		355	-0.0494979	-0.00796498
356	0.0181924	0.00429472		356	0.143013	-0.00690178		356	-0.0868013	-0.00993397
357	0.0743352	0.00424579		357	0.0997298	-0.0067768		357	-0.0740528	-0.00893979
358	0.154032	0.00328722		358	0.00911504	-0.00630574		358	-0.122006	-0.00878546
359	0.27245	0.0028494		359	-0.000158518	-0.0060658		359	-0.155559	-0.00757211
360	0.291839	0.000648594		360	-0.0491412	-0.00705153		360	-0.118564	-0.00758451
361	0.277766	0.00315957		361	-0.0856204	-0.00709754		361	-0.148634	-0.00808878
362	0.258976	0.00390464		362	-0.0904078	-0.00634283		362	-0.162045	-0.00801986
363	0.170107	0.00239577		363	-0.0813107	-0.00653384		363	-0.139707	-0.0085522
364	0.108435	0.00455101		364	-0.0951679	-0.00631174		364	-0.0745709	-0.00833775
365	0.117696	0.0053234		365	-0.0796204	-0.0069178		365	-0.0644161	-0.00960884
366	0.101025	0.00398221		366	-0.0885316	-0.00811334		366	-0.0431074	-0.00947071
367	0.0546276	0.00319514		367	-0.122645	-0.00790527		367	0.0114051	-0.008251
368	0.0605342	0.004572		368	-0.108059	-0.00641324		368	0.00206945	-0.00676196
369	0.0934771	0.00368886		369	-0.0879167	-0.00839683		369	-0.00685493	-0.00768511
370	0.0899683	0.0042529		370	-0.105932	-0.00846502		370	-0.0651075	-0.008398
371	0.0905855	0.0033468		371	-0.172559	-0.00728811		371	-0.100708	-0.00656259
372	0.090002	0.00597297		372	-0.177002	-0.00812856		372	-0.11988	-0.00763333
373	0.105477	0.00508148		373	-0.208535	-0.00750103		373	-0.117491	-0.00860254
374	0.086104	0.00457172		374	-0.251114	-0.00673281		374	-0.16084	-0.00785385
375	0.0922206	0.00602444		375	-0.278501	-0.00762681		375	-0.132019	-0.00833753
376	0.132583	0.0063394		376	-0.251471	-0.00765055		376	-0.122192	-0.0078038
377	0.197732	0.00359531		377	-0.205259	-0.00742978		377	-0.1067	-0.00796343
378	0.201669	0.00505319		378	-0.198477	-0.00700117		378	-0.0920069	-0.00773945
379	0.164367	0.00713834		379	-0.110304	-0.00694982		379	-0.0820086	-0.00865024
380	0.111994	0.00616093		380	-0.0407764	-0.00715354		380	-0.0480168	-0.0089581
381	-0.0109838	0.00693477		381	-0.0181676	-0.00683073		381	-0.0248869	-0.00730395
382	-0.0836311	0.00559139		382	-0.0480458	-0.00742017		382	-0.0824091	-0.00646808
383	-0.0907682	0.00569286		383	-0.133649	-0.00800445		383	-0.111129	-0.00730475
384	-0.0785511	0.00623879		384	-0.134427	-0.00784885		384	-0.155998	-0.00788257
385	-0.0735619	0.00724818		385	-0.141716	-0.00797156		385	-0.161121	-0.00829865
386	-0.010164	0.0092511		386	-0.192824	-0.00758831		386	-0.170151	-0.00834734
387	0.0440098	0.00979952		387	-0.213554	-0.00763864		387	-0.190748	-0.00779086
388	0.103075	0.0112252		388	-0.168938	-0.00801272		388	-0.191731	-0.00741945
389	0.0690275	0.0100146		389	-0.160921	-0.00861302		389	-0.11364	-0.00791704
390	0.0626327	0.0107046		390	-0.129867	-0.00761749		390	-0.144006	-0.0071987
391	-0.0119592	0.00812343		391	-0.0828614	-0.00768631		391	-0.169001	-0.0081677
392	-0.0647434	0.010032		392	-0.127176	-0.0083692		392	-0.134417	-0.00720447
393	-0.0936942	0.00967638		393	-0.105955	-0.00757041		393	-0.108737	-0.00627935
394	-0.0787589	0.0087107		394	-0.105496	-0.00761848		394	-0.101957	-0.00666579
395	-0.0955974	0.00798403		395	-0.134717	-0.00477521		395	-0.143077	-0.00396457
396	-0.0291535	0.0100962		396	-0.10779	-0.00615773		396	-0.159751	-0.00531283
397	0.0719607	0.0104604		397	-0.066376	-0.00568653		397	-0.148324	-0.00482936
398	0.107422	0.0108931		398	0.12648	-0.00633605		398	0.0075074	-0.00548651
399	-0.0470809	0.0124861		399	-0.0662167	-0.00682745		399	-0.139889	-0.00651824
400	0.0444477	0.0122365		400	-0.0989158	-0.00711363		400	0.131153	-0.00611086
